# Supplementary material for: Antifungal Activity of Amphiphilic Perylene Bisimides
Source: Molecules. 2022 Oct 14;27(20):6890. doi: 10.3390/molecules27206890 (PMC9609932; doi:10.3390/molecules27206890)
Supplement: Supplementary file 1 [file molecules-27-06890-s001.zip]

Archive with 1 entries (1 files):
- molecules-1952022-supplementary.pdf
